# Supplementary material for: Splenic Elemental Composition of Breast Cancer-Suffering Rats Supplemented with Pomegranate Seed Oil and Bitter Melon Extract
Source: Molecules. 2024 Apr 24;29(9):1942. doi: 10.3390/molecules29091942 (PMC11085740; doi:10.3390/molecules29091942)
Supplement: Supplementary file 1 [file molecules-29-01942-s001.zip]

Archive with 1 entries (1 files):
- molecules-2940026-supplementary.pdf
